# Supplementary material for: Impact of Kidney Failure on the Severity of COVID-19
Source: J Clin Med. 2021 May 10;10(9):2042. doi: 10.3390/jcm10092042 (PMC8126240; doi:10.3390/jcm10092042)
Supplement: Supplementary file 1 [file jcm-10-02042-s001.zip]

Archive with 1 entries (1 files):
- jcm-1182915-supplementary.pdf
